# Supplementary material for: Fecal Metabolic Profiling of Breast Cancer Patients during Neoadjuvant Chemotherapy Reveals Potential Biomarkers
Source: Molecules. 2021 Apr 14;26(8):2266. doi: 10.3390/molecules26082266 (PMC8070723; doi:10.3390/molecules26082266)
Supplement: Supplementary file 1 [file molecules-26-02266-s001.zip]

Archive with 2 entries (2 files):
- Supplementary figure S1.jpg
- __MACOSX/._Supplementary figure S1.jpg
